# Supplementary material for: Diagnostic and Prognostic Value of Hematological Parameters in Necrotizing Enterocolitis: A Systematic Review
Source: J Clin Med. 2025 Apr 7;14(7):2530. doi: 10.3390/jcm14072530 (PMC11989880; doi:10.3390/jcm14072530)
Supplement: Supplementary file 1 [file jcm-14-02530-s001.zip]

Archive with 1 entries (1 files):
- jcm-3545929-supplementary.pdf
